# Supplementary material for: Lunar soil record of atmosphere loss over eons
Source: Sci Adv. 2024 Aug 2;10(31):eadm7074. doi: 10.1126/sciadv.adm7074 (PMC11296337; doi:10.1126/sciadv.adm7074)
Supplement: Supplementary file 2 — Data S1 [file sciadv.adm7074_data_s1.zip]

Archive with 1 entries (1 files):
- sciadv.adm7074_data_s1.xlsx
