# Supplementary material for: Lunar soil record of atmosphere loss over eons
Source: Sci Adv. 2024 Aug 2;10(31):eadm7074. doi: 10.1126/sciadv.adm7074 (PMC11296337; doi:10.1126/sciadv.adm7074)
Supplement: Supplementary file 2 — Data S1 [file sciadv.adm7074_data_s1.zip › sciadv.adm7074_data_s1.xlsx]

## Sheet: S1A
Data S1A. Isotopic compositions of K and Rb and concentrations of selected elements in lunar soils and reference samples.
Sample	Type	δ41K (‰)*	±	δ87Rb (‰)*	±	Rb (μg/g)	K (μg/g)	Al (μg/g)	Ca (μg/g)	Sr (μg/g)	Ba (μg/g)	La (μg/g)	Th (μg/g)	U (μg/g)	Is/FeO**
10057.3	Ilmenite Basalt (high K)	-0.217604	0.0784642	-0.089	0.048	8.22173	2603.7	41451.2	72508	160.944	286.544	22.9465	2.81548	0.71771
12033.7	Lunar trench soil	1.15344	0.0843167	-0.024	0.049	16.5043	3640.93	74271.7	73583.4	163.488	594.131	45.6182	8.34134	2.23561	4.6
64801.2	High-Al highland soil	4.86178	0.0696143	0.706	0.044	5.28449	1191.32	158644	120178	177.585	156.106	13.0921	2.2046	0.580711	71
14163.3	Lunar highland soil	4.52518	0.113785	0.761	0.046	24.0227	4692.95	96207.4	77131.1	182.635	857.511	65.8083	12.5057	3.4915	57
15505.1	Regolith breccia	6.84413	0.12599	1.01	0.041	7.12318	1657.77	64890.8	66830.4	112.142	242.369	19.234	3.25077	0.886848	26
15515.1	Regolith breccia	7.01906	0.119963	1.116	0.05	7.79543	1642.93	68796.4	74118.6	121.136	248.276	20.7168	3.4889	0.951264
10084.2	Lunar soil, mature	6.08343	0.0461433	1.265	0.054	4.89967	1373.95	83822.3	92857.6	168.866	179.544	14.9624	2.07526	0.497611	78
12070.6	Lunar soil	10.5329	0.0906367	1.357	0.048	9.71878	2030.81	65850.2	70331.3	138.807	384.576	29.1687	5.30921	1.44484	47
15511.6	Lunar soil	9.0152	0.0398878	1.433	0.054	6.85997	1416.13	67793.2	72165.3	120.291	220.176	18.3675	3.07748	0.840715
15041.8	Lunar soil	12.0138	0.0805569	2.214	0.041	8.72344	1771.98	76784.4	74478.8	130.89	286.107	23.4553	4.02991	1.0916	94
BCR-2	Geostandard	-0.446062	0.119926	-0.176	0.05
AGV-2	Geostandard	-0.417998	0.0891354	-0.144	0.045
*δ41K values are relative to reference material SRM 3141a. δ87Rb values are relative to reference material SRM 984.
**Is/FeO values are from Morris (1978).

## Sheet: S1B
Data S1B. The K, Rb, and Li isotopic compositions of lunar soil samples from literature.
Lunar soil	δ41K (‰)	±	δ87Rb (‰)	±	δ7Li (‰)	±	K ref. standard	Rb ref. standard	Li ref. standard	Ref.
10084	5.81672	1.7	0.752126	1.78	0.3	2.7	SRM 985	SRM 984	NBS ref. standard 9a	[1]
12033	0.548475	1.7	-1.48497	1.78	0.8	2.7	SRM 985	SRM 984	NBS ref. standard 9a	[1]
12070	8.63127	1.7	-0.0578559	1.78	-1.4	2.7	SRM 985	SRM 984	NBS ref. standard 9a	[1]
14163	3.29085	1.7	-0.674985	1.78	-1.7	2.7	SRM 985	SRM 984	NBS ref. standard 9a	[1]
14163	9.8867	1.4	-0.674985	1.78	-1.7	2.7	SRM 985	SRM 984	NBS ref. standard 9a	[1,2]
14163	7.1	0.9	-0.674985	1.78	-1.7	2.7	Suprapur KNO3	SRM 984	NBS ref. standard 9a	[1,3]
15511	7.54875	1.7	1.02212	1.78	-0.6	2.7	SRM 985	SRM 984	NBS ref. standard 9a	[1]
15515	8.19826	1.7	0.482132	1.78	-0.7	2.7	SRM 985	SRM 984	NBS ref. standard 9a	[1]
67601	0.187636	1.7	0.32785	1.78	-1.5	2.7	SRM 985	SRM 984	NBS ref. standard 9a	[1]
67601	0.187636	1.7	0.32785	1.78	5.19667	0.3	SRM 985	SRM 984	L-SVEC	[1,4]
14259	12.7733	1.4					SRM 985			[2]
15041	17.8249	1.4					SRM 985			[2]
15041	12	0.8					Suprapur KNO3			[3]
15301	8.5591	1					SRM 985			[1, 5]
15501	8.70343	1					SRM 985			[1, 5]
15505	7.1	0.7					Suprapur KNO3			[3]
64421					8.26	0.3			L-SVEC	[4]
64801	4.3	0.7					Suprapur KNO3			[3]
64801	6.17756	1					SRM 985			[1, 5]
68501	7.00007	1.4					SRM 985			[2]
68501	5.52805	1					SRM 985			[1, 5]
72501	2.35267	1					SRM 985			[1, 5]
75081	6.39406	1					SRM 985			[1, 5]
78500	2.35267	1					SRM 985			[1, 5]
[1] Garner E. L., Machlan L. A. and Barnes I. L. (1975) The isotopic composition of lithium, potassium, and rubidium in some Apollo 11, 12, 14, 15, and 16 samples. In Lunar and Planetary Science Conference Proceedings pp. 1845–1855.
[2] Church S. E., Tilton G. R., Wright J. E. and Lee-Hu C.-N. (1976) Volatile element depletion and K-39/K-41 fractionation in lunar soils. In Lunar and Planetary Science Conference Proceedings pp. 423–439.
[3] Humayun M. and Clayton R. N. (1995) Precise determination of the isotopic composition of potassium: Application to terrestrial rocks and lunar soils. Geochim. Cosmochim. Acta 59, 2115–2130
[4] Magna T., Wiechert U. and Halliday A. N. (2006) New constraints on the lithium isotope compositions of the Moon and terrestrial planets. Earth Planet. Sci. Lett. 243, 336–353.
[5] Barnes I., Garner E., Gramlich J., Machlan L., Moody J., Moore L., Murphy T. and Shields W. (1973) Isotopic abundance ratios and concentrations of selected elements in some Apollo 15 and Apollo 16 samples. In Proceedings of the Lunar Science Conference, vol. 4, p. 1197.

## Sheet: S1C
Data S1C. Parameters and values used in the modeling of K and Rb isotopic evolution of lunar soils.
		Parameter	Value	Comments
Meteorite impact vaporization (IV)
		αIV-soil,K	0.977748	K isotope fractionation factor during IV, αMIV-soil,K = (38.964/40.962)0.45 (Zhang et al., 2021)
		ΔIV-soil,K	−22.25 ‰	K isotope fractionation between atoms in the impact vapor and the soil, ΔIV-soil,K = 1000 (αIV-soil,K -1)
		αIV-soil,Rb	0.989824	Rb isotope fractionation factor during IV, αMIV-soil,Rb = (84.912/86.909)0.44 (Zhang et al., 2021)
		ΔIV-soil,Rb	−10.18 ‰	Rb isotope fractionation between atoms in the impact vapor and the soil, ΔIV-soil,Rb = 1000 (αIV-soil,Rb -1)
		(φIV,Rb/φIV,K)/(NRb,soil/NK,soil)	1	No chemical fractionation between K and Rb during impact vaporization (Zhang et al., 2021); The vaporized atoms have the same K/Rb ratio (φIV,Rb/φIV,K) as that in the soil (NRb,soil/NK,soil)
	Gravitational escape associated with IV			Modelled as thermal escape using the Maxwell-Boltzmann equation (Housley, 1979; Wurz et al., 2010; 2022)
		vesc	2375.48 m S−1	Escape velocity of the Moon
		T	4000 K	Characteristic temperature of IV (Eichhorn, 1976; 1978)
		φIV,esc,K/φIV,K	0.0853853	Calculated escaped K fraction of the IV-released K atoms due to IV-induced gravitational escape, calculated at a characteristic temperature of 4000 K
		φIV,esc,Rb/φIV,Rb	0.00240027	Calculated escaped Rb fraction of the IV-released Rb atoms due to IV-induced gravitational escape, calculated at a characteristic temperature of 4000 K
		αesc-IV,K	0.860887	Calculated K isotope fractionation factor during IV-induced gravitational escape, calculated at a characteristic temperature of 4000 K
		Δesc-IV,K	−139.13 ‰	Calculated K isotope fractionation between escaped atoms and IV-released atoms during IV-induced gravitational escape, Δesc-IV,K = 1000 (αesc-IV,K -1)
		αesc-IV,Rb	0.852858	Calculated Rb isotope fractionation factor during IV-induced gravitational escape, calculated at a characteristic temperature of 4000 K
		Δesc-IV,Rb	−147.14 ‰	Calculated Rb isotope fractionation between escaped atoms and IV-released atoms during IV-induced gravitational escape, Δesc-IV,Rb = 1000 (αesc-IV,Rb -1)
Ion sputtering (IS)
		αIS-soil,K	0.994514	K isotope fractionation factor during ion sputtering, αIS-soil,K = (38.964/40.962)0.11 (Sigmund, 1969; Sigmund, 1987)
		ΔIS-soil,K	−5.49 ‰	K isotope fractionation between sputtered atoms and the bulk soil, ΔIS-soil,K = 1000 (αIS-soil,K -1)
		αIS-soil,Rb	0.997446	Rb isotope fractionation factor during ion sputtering, αIV-soil,Rb = (84.912/86.909)0.11 (Sigmund, 1969; Sigmund, 1987)
		ΔIS-soil,Rb	−2.55 ‰	Rb isotope fractionation between sputtered atoms and the bulk soil, ΔIV-soil,Rb = 1000 (αIS-soil,Rb -1)
		(φIS,Rb/φIS,K)/(NRb,soil/NK,soil)	0.69	Sputtering yield of Rb is lower than that of K; the relative yield of Rb vs. K is an average of the relative sputtering yields from secondary ion mass spectrometry (Hervig et al., 2006)
	Gravitational escape associated with IS
		Eb,K	2.55 eV	Surface binding energy of K (Kudriavtsev et al., 2005)
		Eb,Rb	2.42 eV	Surface binding energy of Rb (Kudriavtsev et al., 2005)
		Ei	1000 eV	Incident proton energy (Wurz et al., 2007)
		φIS,esc,K/φIS,K	0.879986	Calculated escaped K fraction of the IS-released K atoms due to IS-induced gravitational escape
		φIS,esc,Rb/φIS,Rb	0.648487	Calculated escaped Rb fraction of the IS-released Rb atoms due to IS-induced gravitational escape
		αesc-IS,K	0.009423	Calculated K isotope fractionation factor during IS-induced gravitational escape
		Δesc-IS,K	−9.58 ‰	Calculated K isotope fractionation between escaped atoms and the IS-released atoms during IS-induced gravitational escape, Δesc-IS,K = 1000 (αesc-IS,K -1)
		αesc-IS,Rb	0.987928	Calculated Rb isotope fractionation factor during IS-induced gravitational escape
		Δesc-IS,Rb	−12.07 ‰	Calculated Rb isotope fractionation between escaped atoms and IS-released atoms during IS-induced gravitational escape, Δesc-IS,Rb = 1000 (αesc-IS,Rb -1)
Photon-stimulated desorption (PSD)
		αPSD-soil,K	1	No K isotope fractionation between desorbed atoms and lunar soil
		ΔPSD-soil,K	0	No K isotope fractionation between desorbed atoms and lunar soil
		αPSD-soil,Rb	1	No Rb isotope fractionation between desorbed atoms and lunar soil
		ΔPSD-soil,Rb	0	No Rb isotope fractionation between desorbed atoms and lunar soil
	Gravitational escape associated with PSD
		κ	1.7	Shape parameter for velocity distribution during PSD (Gamborino and Wurz, 2018)
		v0	575 m S−1	The offset speed for modeling PSD process (Gamborino and Wurz, 2018)
		Ts	400 K	Assumed lunar surface temperature
		φPSD,esc,K/φPSD,K	8.0 x 10−4	Calculated escaped K fraction from the PSD-released atoms due to PSD-induced gravitational escape
		φPSD,esc,Rb/φPSD,Rb	1.0 x 10−6	Calculated escaped Rb fraction from PSD-released atoms due to PSD-induced gravitational escape
		αesc-PSD,K	0.733835	Calculated K isotope fractionation factor during PSD-induced gravitational escape
		Δesc-PSD,K	−266.17 ‰	Calculated K isotope fractionation between escaped atoms and the PSD-released atoms during PSD-induced gravitational escape, Δesc-PSD,K = 1000 (αesc-PSD,K -1)
		αesc-PSD,Rb	0.758964	Calculated Rb isotope fractionation factor during PSD-induced gravitational escape
		Δesc-PSD,Rb	−241.04 ‰	Calculated Rb isotope fractionation between escaped atoms and the PSD-released atoms during PSD-induced gravitational escape, Δesc-PSD,Rb = 1000 (αesc-PSD,Rb -1)

## Sheet: S1D
Data S1D. The K and Rb escaped fractions and isotope fractionations for gravitational escape at various temperatures during IV (modeled as thermal escape using the Maxwell-Boltzmann equation).
T (K)	1000	1500	2000	2500	3000	3500	4000	4500	5000	5500	6000	Comments
φIV,esc,K/φIV,K	7.69874e-06	0.000524444	0.0041802	0.0142434	0.0318587	0.0561505	0.0853853	0.117778	0.151829	0.186407	0.220705	Calculated escaped K fraction of the IV-released K atoms due to IV-induced gravitational escape
φIV,esc,Rb/φIV,Rb	1.88671e-12	2.3043e-08	2.45005e-06	3.93997e-05	0.000247443	0.000910225	0.00240027	0.00507475	0.00919787	0.0149116	0.0222429	Calculated escaped Rb fraction of the IV-released Rb atoms due to IV-induced gravitational escape
αesc-IV,K	0.519593	0.650888	0.728275	0.778887	0.814436	0.840711	0.860887	0.876841	0.889757	0.900416	0.909352	Calculated K isotope fractionation factor during IV-induced gravitational escape
Δesc-IV,K (‰)	-480.407	-349.112	-271.725	-221.113	-185.564	-159.289	-139.13	-123.159	-110.243	-99.5841	-90.6479	Calculated K isotope fractionation between escaped atoms and IV-released atoms during IV-induced gravitational escape, Δesc-IV,K = 1000 (αesc-IV,K -1)
αesc-IV,Rb	0.513358	0.643523	0.720363	0.770757	0.806258	0.832581	0.852858	0.868947	0.882016	0.892837	0.90194	Calculated Rb isotope fractionation factor during IV-induced gravitational escape
Δesc-IV,Rb (‰)	-486.642	-356.477	-279.637	-229.243	-193.742	-167.419	-147.142	-131.053	-117.984	-107.163	-98.0596	Calculated Rb isotope fractionation between escaped atoms and IV-released atoms during IV-induced gravitational escape, Δesc-IV,Rb = 1000 (αesc-IV,Rb -1)

## Sheet: S1E
Data S1E. Operating parameters of the Neoma MS/MS and the Apex Omega introduction system.
Parameters	Setting
Neoma
Plasma Power	1300 W
Cool Gas Flow	14 L/min
Auxiliary Gas Flow	0.8 L/min
Nebulizer Gas Flow	1 L/min
Cones	Ni Jet and Ni X
Resolution slit	Low
MS/MS
Wien Filter Magnetic Field	0.1
Wien Filter Electric Field	-95 V
CCT Entry	-35 V
CCT Bias	-4 V
CCT Exit 1	-20 V
CCT Exit 2	-100 V
CCT He	1.5 mL/min
CCT H2	5 mL/min
Apex Omega
Argon sweep gas flow	4 L/min
Nitrogen flow	5 mL/min
Spray chamber temperature	140 °C
Peltier cooler temperature	3 °C
Desolvator temperature	155 °C
Peripump Speed	17 rpm

## Sheet: S1F
Data S1F. Isotopic compositions of lunar soil samples measured with Neoma CC-MC-ICPMS/MS.
Sample	Type	Session 1					Session 2					Slope	δ41KSRM3141a [‰]
		N	δ41KSRM3141a [‰]	95% c.i. / 2SE*	Concentration		N	δ41KSRM3141a [‰]	95% c.i. / 2SE*	Concentration			Corrected**
			Measured		mismatch [%]			Measured		mismatch [%]
SRM 4131a	Reference standard	9	-0.00177859	0.13			9	0.0345119	0.1
10057.3	Ilmenite Basalt (high K)	1	-0.842138	0.0348845	12.3916		1	-0.26114	0.0605328	-34.3415		-0.0124322	-0.688082
12033.697	Lunar trench soil	1	0.471044	0.0358718	11.754		1	0.750339	0.0630705	-26.5394		-0.00729354	0.556772
64801.175	High-Al highland soil	1	4.91293	0.0435152	5.60644		1	5.66926	0.057775	-25.1325		-0.0246051	5.05088
14163.27	Lunar highland soil	1	4.33814	0.0384638	11.5308		1	4.48799	0.0560576	-23.084		-0.004329	4.38806
15505.114	Regolith breccia	1	6.28288	0.044999	10.5323		1	6.62835	0.0561467	-36.9634		-0.00727368	6.35949
15515.107	Regolith breccia	1	7.43748	0.13862	8.52731		1	7.60591	0.0730995	-58.3971		-0.00251678	7.45894
10084.2022	Lunar soil, mature	1	5.67216	0.0519633	9.25393		1	5.87588	0.0481975	-26.7397		-0.00565971	5.72454
12070.645	Lunar soil	1	10.0811	0.0325601	11.6892		1	10.2058	0.0430694	-19.3701		-0.00401353	10.128
15511.60	Lunar soil	1	8.64732	0.0420476	14.1342		1	8.4745	0.0445012	-26.4361		0.00425979	8.58711
15041.81	Lunar soil	1	11.6393	0.0386521	10.5323		1	11.9291	0.0497951	-19.8628		-0.00953553	11.7397
*Lunar soil samples were measured in two sessions and in each session each sample was measured once and bracketed by reference material SRM3141a. Therefore the uncertainty was calculated based on the 75 cycles of each measurement. For the reference standard, the uncertainty was calculated based on the 9 measurements.
**The corrected values are values corrected for concentration mismatch.

## Sheet: S1G
Data S1G. Isotopic compositions of geostandards measured with Neoma CC-MC-ICPMS/MS.
Sample	Type	N	δ41KSRM3141a [‰]	95% c.i.	Concentration	δ41KSRM3141a [‰]	δ41KSRM3141a [‰]	95% c.i.
			Measured		mismatch [%]	Corrected*	Literature**	Literature**
BCR-1	Basalt	4	-0.550615	0.242579	9.28811	-0.485598	-0.432	0.05
JB-1	Basalt	5	-0.40343	0.246155	-1.7459	-0.415651	-0.407333	0.06
G-2	Granite	5	-0.488746	0.125461	1.6846	-0.476953	-0.459833	0.01
Seawater	Water	5	0.130629	0.142279	-0.709237	0.125664	0.140333	0.01
*Corrected for concentration mismatch using a slope of -0.007, which is the average of the slopes observed in lunar soil measurements.
** Literature data are averages from Chen et al. (2019), Hu et al. (2018), Xu et al. (2019), and Moynier et al. (2021).
